# Supplementary material for: Anime popularity prediction before huge investments: a multimodal approach using deep learning
Source: PeerJ Comput Sci. 2025 Jun 2;11:e2715. doi: 10.7717/peerj-cs.2715 (PMC12190294; doi:10.7717/peerj-cs.2715)
Supplement: Supplemental Information 1 [file peerj-cs-11-2715-s001.txt]

English language codebook

Repo: https://github.com/JesusASmx/Popularity-Prediction-in-Anime-with-Deep-Learning
Zenodo: https://zenodo.org/records/13835115

Here is a list of relevant translations and explanations of the variables and comments employed across the code:

*Ca_Naxca.py

Line 11:
Original (Spanish): #IDs es lista t.q. IDs[x] es el ID del sample con label y_test[x] y predicción y_pred[x]
Translated: #IDs is a list such that IDs[x] is the ID of the sample with label y_test[x] and prediction y_pred[x]

*The rest of the code:

"Personaje" means "character" in Spanish.
"Retratos" means "portraits" in Spanish.
